# Supplementary material for: Dependence of Skin-Electrode Contact Impedance on Material and Skin Hydration
Source: Sensors (Basel). 2022 Nov 4;22(21):8510. doi: 10.3390/s22218510 (PMC9656728; doi:10.3390/s22218510)
Supplement: Supplementary file 1 [file sensors-22-08510-s001.zip]

Archive with 1 entries (1 files):
- sensors-1930644-supplementary.pdf
